# Supplementary material for: Altered expression of microRNAs in the rat diaphragm in a model of ventilator-induced diaphragm dysfunction after controlled mechanical ventilation
Source: BMC Genomics. 2021 Sep 18;22:671. doi: 10.1186/s12864-021-07970-y (PMC8449218; doi:10.1186/s12864-021-07970-y)
Supplement: Supplementary file 1 — Additional file 1: Table S1. Primers sequences used in this study. [file 12864_2021_7970_MOESM1_ESM.xlsx]

## Sheet: primers
Table S1. Primers sequences used in this study.
miRNA	Primer type	Primer Sequence （5’-3’）
rno-miR-122-5p	Forward	TGGAGTGTGACAATGGTGTTTG
rno-miR-183-5p	Forward	TATGGCACTGGTAGAATTCACT
rno-miR-208b-3p	Forward	ATAAGACGAACAAAAGGT
rno-miR-296-3p	Forward	GAGGGTTGGGTGGAGGCTCTCC
rno-miR-3571	Forward	TACACACTTCTTTACATTCCATA
rno-miR-375-3p	Forward	TTTGTTCGTTCGGCTCGCGTGA
rno-miR-377-5p	Forward	AGAGGTTGCCCTTGGTGAATTC
rno-miR-741-3p	Forward	AAAGATGCCACGCTATGTAGAT
rno-miR-743b-3p	Forward	GAAAGACACCATACTGAATAGA
The reverse sequence and U6 sequence were provided in Mir-X miRNA First Strand Synthesis Kit (638313, TaKaRa, Osaka, Japan)
