# Supplementary material for: Altered expression of microRNAs in the rat diaphragm in a model of ventilator-induced diaphragm dysfunction after controlled mechanical ventilation
Source: BMC Genomics. 2021 Sep 18;22:671. doi: 10.1186/s12864-021-07970-y (PMC8449218; doi:10.1186/s12864-021-07970-y)
Supplement: Supplementary file 2 — Additional file 2: Table S2. Detailed information for differentially expressed (DE) miRNAs (|log2FC| > 1 and p < 0.05). [file 12864_2021_7970_MOESM2_ESM.xls]

miRNA_id	baseMean	lfcSE	stat	foldChange	log2FoldChange	pval	padj	up_down	expression_Control1	expression_Control2	expression_Control3	expression_Control4	expression_CMV1_1	expression_CMV1_2	expression_CMV1_3	expression_CMV1_5	Sequence	Length
novel10_mature	25.0286388169209	0.733225583326197	3.52673777852006	6.00387676604772	2.58589436489391	0.000420713207144523	0.0188578508143604	Up	0.420454306994406	0.471112152316555	0.310590804793576	0.151372502044664	4.59044156834578	0.249408361797755	4.0987278741979	0.64475467890411	TCAGTGTGCTAGAGTCCTCGAAGA	24
novel10_star	11.9371635332889	0.881107299744213	4.06122034469676	11.9452975980935	3.57837089158202	4.8816869846671e-05	0.00413316164701814	Up	0.152892475270693	0.0428283774833232	0.103530268264525	0.0504575006815547	2.09120115891308	0.249408361797755	2.28283577803427	0.268647782876713	TCCGAGGCTAGAGTCACGCTC	21
novel179_mature>novel434_mature	2.0331406933678	1.46316122941321	1.97250453610356	7.39265282103534	2.88609216206842	0.0485520389954124	0.354832027595937	Up	0.0382231188176733	0	0.0517651341322626	0	0.0510049063149532	0.415680602996259	0.259413156594804	0.0537295565753425	ATCTCGGTGGGACCGCCA	18
novel214_mature	39224.5403238228	0.599513172407581	2.62270267998605	2.97387664013204	1.5723448039603	0.00872353634298012	0.169328451437604	Up	251.202336869749	700.372456984784	781.08410892171	2306.96738866136	3519.89958970123	3244.0545619034	3380.30907832425	2907.41376540494	ACTGGACTTGGAGTCAGAAGA	21
novel231_mature	1.40185463442563	1.49872953264028	-2.00302262158878	0.124827771393893	-3.00198915752165	0.0451748604331578	0.342802012564072	Down	0.11466935645302	0.12848513244997	0.0517651341322626	0.201830002726219	0	0	0.0518826313189608	0	TTGGTACCTGTTTCCTGTTT	20
novel237_mature	2.11490937847009	1.3715304396344	2.15319657785743	7.74451368983394	2.95317464904809	0.0313032325214487	0.283965037873142	Up	0.0382231188176733	0	0	0.0504575006815547	0.153014718944859	0.415680602996259	0.103765262637922	0.161188669726028	CGTGACTGTACCTGGTATT	19
novel30_mature>novel43_mature	5.478802943112	0.727759122618846	2.14101692978359	2.94474886378007	1.5581446023314	0.0322726728283671	0.285950891804834	Up	0.267561831723713	0.0428283774833232	0.103530268264525	0.100915001363109	0.459044156834578	0.415680602996259	0.363178419232725	0.591025122328768	ATATAGAGGATAATATAAATGT	22
novel316_mature	227.793975489509	0.596518610889902	2.46529018326047	2.77135490236348	1.47059147555905	0.0136902328544973	0.20967807906425	Up	8.0268549517114	4.36849450329896	5.07298314496174	5.55032507497102	24.5333599374925	33.4207204808992	11.3622962588524	5.21176698780823	AAAGTTTAACTTCTGCCA	18
novel31_mature	11.1533513349713	0.708972342881667	-2.20950221605283	0.337632113798917	-1.56647596271721	0.0271397284418066	0.258505913408208	Down	0.0764462376353466	1.1135378145664	0.828242146116202	1.36235251840198	0.204019625259813	0.249408361797755	0.207530525275843	0.591025122328768	TATGGCGCTCCTCTGAGTAGA	21
novel322_mature	1.60678320393992	1.63779275812227	2.04067357705534	10.1415088454412	3.3422004061927	0.0412832834161844	0.334658105990771	Up	0	0	0.0517651341322626	0	0	0.332544482397007	0.103765262637922	0.21491822630137	TGACCCTCCTTTGCTCCTCAGG	22
novel379_mature	1.86715976140263	1.62529765739775	-2.08208808494997	0.0957878918777453	-3.38401288696496	0.0373344246751646	0.323282177300857	Down	0	0.0856567549666463	0.465886207190363	0.151372502044664	0	0.0831361205992518	0	0	TCTCCGGCCTCTCGCGGGACCT	22
novel402_mature	12.6719531687468	0.562355579225949	2.01448601463316	2.1929264868983	1.1328574496016	0.04395853173881	0.341800012091563	Up	0.152892475270693	0.728082417216494	0.569416475454889	0.100915001363109	1.12210793892897	0.91449732659177	0.778239469784412	1.07459113150685	TCTGCTGACTGCCCATGGA	19
novel427_mature>novel431_mature	9.28899877894893	0.591924145840345	3.80457588576853	4.76349452748587	2.25202033146831	0.000142047360823138	0.00902000741226925	Up	0.11466935645302	0.256970264899939	0.155295402396788	0.100915001363109	1.02009812629906	0.498816723595511	0.985769995060255	0.913402461780823	TCCGGCTGCGTCGGGCGTG	19
novel428_mature	1.24103454392264	1.67132752375223	2.31383203624703	14.592661881526	3.86717116751933	0.0206769373297398	0.238724640079723	Up	0	0	0	0	0.102009812629906	0.0831361205992518	0.0518826313189608	0.322377339452055	CCTGGGGCGGGCTGTGGGCTGTC	23
novel458_mature	24413.5181629554	0.526925623958314	-3.64891267462693	0.263759399407433	-1.9227055878472	0.000263352597390089	0.0143339056579462	Down	2317.00901648972	2136.32229724564	2352.31122523828	526.927679617476	495.41065503714	496.73832058053	426.475229441858	857.738641168768	CACTGGACTTGGAGTCAGAAGA	22
novel462_mature	1.6580466606432	1.44980575070751	2.94803712328958	19.3475793931451	4.27408117464446	0.00319798658620069	0.0738444175359069	Up	0	0	0	0	0.204019625259813	0.166272241198504	0.155647893956882	0.21491822630137	TTTGGTCTAAGGCTGGAACTTT	22
novel566_mature	11.8337164816872	0.459779023481342	2.27496040760828	2.06476712267672	1.04597907466885	0.022908305023943	0.245860963778092	Up	0.22933871290604	0.428283774833232	0.465886207190363	0.403660005452438	1.17311284524392	0.91449732659177	0.67447420714649	0.805943348630138	CATGGACGGTGTGAGGCCA	19
novel73_mature	1.03792092435719	1.73030608550862	-1.97893353786252	0.0931590189286037	-3.42416074338064	0.0478234896574245		Down	0.191115594088367	0.0428283774833232	0.0517651341322626	0.100915001363109	0	0	0	0	TAAACCAGTCAGAGGATGGTAGG	23
novel75_mature	6.17576628754254	0.731078051713652	2.21880548538017	3.07827045462799	1.6221199913833	0.0264999606780906	0.258491341628525	Up	0.191115594088367	0.0428283774833232	0.258825670661313	0.100915001363109	0.918088313669157	0.498816723595511	0.207530525275843	0.483566009178083	ATGTAGTACTAAGTCTGTCACG	22
rno-miR-122-5p	1660.48598065164	0.733754700357776	2.01639632300465	2.78859859365832	1.47954027978879	0.0437585497074113	0.341800012091563	Up	70.4069848621542	47.5394990064887	24.2778479080312	19.5270527637617	29.2258113184682	230.03764569813	145.115719799133	129.971797355754	TGGAGTGTGACAATGGTGTTTG	22
rno-miR-1298	3.59993121372194	1.50619140542018	-2.34877960816817	0.0861078359253259	-3.53771165904907	0.0188350516214441	0.231488860250652	Down	0.191115594088367	0	0.880007280248464	0.252287503407773	0	0.166272241198504	0	0	TTCATTCGGCTGTCCAGATGTA	22
rno-miR-130b-5p	7.45419331166912	0.625907019582541	2.55122761661252	3.02478221925948	1.59683127379061	0.0107344194765449	0.18176950313616	Up	0.0764462376353466	0.214141887416616	0.20706053652905	0.252287503407773	0.510049063149532	0.332544482397007	0.67447420714649	0.967132018356166	ACTCTTTCCCTGTTGCACTACT	22
rno-miR-147	8.25789912227681	0.60236539824559	2.23658380812336	2.54425045562188	1.34724069628987	0.0253135541622639	0.250505561969417	Up	0.305784950541387	0.214141887416616	0.258825670661313	0.100915001363109	0.96909321998411	0.748225085393266	0.311295787913765	0.64475467890411	GTGTGCGGAAATGCTTCTGCTA	22
rno-miR-183-5p	128.595035123844	0.437384402223939	2.39418680595789	2.06648653734363	1.04717996493633	0.0166572626239141	0.218841967576251	Up	4.96900544629753	3.64041208608247	3.62355938925838	3.83477005179816	8.46681444828222	7.73165921573042	18.7296299061448	2.95512561164384	TATGGCACTGGTAGAATTCACT	22
rno-miR-200a-5p	3.59033005759302	0.947835486199343	-1.96547024837114	0.274915003930478	-1.8629424484752	0.0493598358598023	0.354832027595937	Down	0.11466935645302	0.342627019866585	0.362355938925838	0.302745004089328	0.0510049063149532	0.0831361205992518	0	0.21491822630137	CATCTTACCGGACAGTGCTGG	21
rno-miR-200c-3p	7.9526825986644	0.645046265207254	-2.43765080958457	0.336249132189289	-1.57239755060197	0.014783046437018	0.211344625750291	Down	0.34400806935906	0.513940529799878	1.13883295090978	0.403660005452438	0.204019625259813	0.0831361205992518	0.207530525275843	0.376106896027398	TAATACTGCCGGGTAATGATG	21
rno-miR-208b-3p	15.9297670537249	0.454011665953114	2.60566292465527	2.27048635302969	1.183001365335	0.00916966518978708	0.17042158230775	Up	0.22933871290604	0.342627019866585	0.672946743719414	0.706405009541766	0.816078501039251	1.66272241198504	1.03765262637922	1.39696847095891	ATAAGACGAACAAAAGGT	18
rno-miR-296-3p	12.3083848156895	0.521587093828881	-2.24384706153941	0.4443099429908	-1.17036166782481	0.024842243234665	0.24999212079137	Down	0.382231188176733	0.642425662249847	1.55295402396788	0.85777751158643	0.510049063149532	0.498816723595511	0.415061050551686	0.268647782876713	GAGGGTTGGGTGGAGGCTCTCC	22
rno-miR-3571	185.268800543971	0.418897411757533	-3.61961626287635	0.349593948240267	-1.51624788407438	0.000295040226978732	0.0149880435305196	Down	19.1115594088367	19.7010536423287	6.41887663240056	5.49986757428946	5.40652006938503	5.40384783895137	4.82508471266335	5.74906255356165	TACACACTTCTTTACATTCCATA	23
rno-miR-375-3p	12.1465594594532	0.680525251044613	-3.06627012853215	0.235422767040153	-2.08667424898994	0.00216747399128659	0.0660646072544151	Down	0.611569901082773	0.428283774833232	2.53649157248087	0.403660005452438	0.306029437889719	0.249408361797755	0.207530525275843	0.268647782876713	TTTGTTCGTTCGGCTCGCGTGA	22
rno-miR-377-5p	14.4660800935146	0.438186603774042	-2.29472156322307	0.498091864260511	-1.00551624839578	0.0217490862293213	0.242023932179075	Down	0.726239257535793	0.728082417216494	0.931772414380727	1.46326751976509	0.510049063149532	0.332544482397007	0.67447420714649	0.591025122328768	AGAGGTTGCCCTTGGTGAATTC	22
rno-miR-501-5p	3.52269235691965	0.962349924356536	-2.00058610559785	0.263292095089369	-1.92526388739083	0.0454370121640043	0.342802012564072	Down	0.0764462376353466	0.214141887416616	0.362355938925838	0.504575006815547	0.153014718944859	0	0.103765262637922	0.0537295565753425	AATCCTTTGTCCCTGGGTGA	20
rno-miR-741-3p	23.7516526049124	0.612703764070744	-2.75012929603931	0.310999772179885	-1.68501457136451	0.00595717536489547	0.122685611568928	Down	0.34400806935906	2.91232966886598	1.34589348743883	2.57333253475929	0.204019625259813	0.997633447191022	0.415061050551686	0.913402461780823	AAAGATGCCACGCTATGTAGAT	22
rno-miR-743b-3p	3.63639881595343	1.1404209249674	-2.04612487442078	0.198409963228691	-2.33344362188575	0.0407440862578877	0.334658105990771	Down	0.0382231188176733	0.385455397349908	0.362355938925838	0.403660005452438	0	0.249408361797755	0	0.0537295565753425	GAAAGACACCATACTGAATAGA	22
rno-miR-874-3p	3.47044549682942	1.21309106603902	-2.99950983511833	0.0802876232652087	-3.6386785834782	0.00270414393196636	0.0714169115022527	Down	0.45867742581208	0.299798642383262	0.258825670661313	0.201830002726219	0.0510049063149532	0	0.0518826313189608	0	CTGCCCTGGCCCGAGGGACCGA	22
rno-miR-877	1.174608826299	1.89055578847618	1.97597904099846	13.3216290891476	3.73569861386725	0.0481571510442912	0.354832027595937	Up	0	0	0	0	0.0510049063149532	0.249408361797755	0.207530525275843	0	GTAGAGGAGATGGCGCAGGG	20
rno-miR-92a-1-5p	7.20544780100231	0.712071126755841	2.50639775849653	3.44554804824234	1.78473347599094	0.0121968326128184	0.200548396490669	Up	0.191115594088367	0.299798642383262	0.0517651341322626	0.0504575006815547	0.459044156834578	0.581952844194763	0.985769995060255	0.42983645260274	AGGTTGGGATTTGTCGCAATGCT	23
rno-miR-96-5p	38.5448009618903	0.45798823399473	3.0530163709703	2.63580853361367	1.39824557609768	0.0022655357840413	0.0663976256707488	Up	0.80268549517114	0.985052682116433	1.29412835330657	1.1100650149942	3.46833362941681	1.49645017078653	5.91461997036153	1.39696847095891	TTTGGCACTAGCACATTTTTGCT	23
