# Supplementary material for: Altered expression of microRNAs in the rat diaphragm in a model of ventilator-induced diaphragm dysfunction after controlled mechanical ventilation
Source: BMC Genomics. 2021 Sep 18;22:671. doi: 10.1186/s12864-021-07970-y (PMC8449218; doi:10.1186/s12864-021-07970-y)
Supplement: Supplementary file 3 — Additional file 3: Table S3. Detailed information for the differentially enriched GO term analysis. [file 12864_2021_7970_MOESM3_ESM.xls]

id	Term	Category	ListHits	pValue	Enrichment_score	Gene
GO:1903593	regulation of histamine secretion by mast cell	biological_process	3	0	22.4228504122497	Vamp2; Vamp3; Snx6
GO:0006366	transcription by RNA polymerase II	biological_process	55	9.67851147674859e-10	2.37164763975718	Neurod6; Pbx3; Nr3c1; Hoxb7; Nfx1; Bach2; Zic2; Nfat5; Pgr; Ptf1a; Ssbp3; Stag1; Ebf3; Nkx6-1; Nup98; Smad2; Foxk2; Rreb1; Foxo3; Ets1; Pax1; Pax6; Elk1; Six4; Etv1; Tfap4; Grhl2; Grhl3; Atf1; Klf4; Nr4a1; Nr4a2; Nr4a3; Satb2; Pou2f3; Arid3a; Ovol2; Plagl1; Txk; Lmx1a; Tbx1; Hivep2; Sall1; Med24; Nr1h3; Irf4; Macc1; Pou4f2; Lmo4; Gata2; Gata6; Nfib; Plag1; Nfil3; Creb5
GO:0045944	positive regulation of transcription by RNA polymerase II	biological_process	94	1.1573984154103e-09	1.87355372333464	Nampt; Neurod6; Lrp6; Pbx2; Pbx3; Hnrnpu; Nr3c1; Taf2; Hoxb7; Rps6ka3; Serpinf2; Igf1; Tfam; Zic2; Rad54l2; Nfat5; Pgr; Ptf1a; Atad2; Ssbp3; Dhx36; Stag1; Ebf3; Mospd1; Nup98; Egfr; Smad2; Nrg1; Rtf1; Foxk2; Rreb1; Sumo2; Foxo1; Foxo3; Pkd2; Ets1; Pax1; Pax6; Elk1; Six4; Etv1; Tfap4; Tbl1xr1; Grhl2; Grhl3; Ube3a; Atf1; Atf6; Ogt; Klf4; Ago1; Med1; Nr4a1; Nr4a2; Nr4a3; Satb2; Pou2f1; Pou2f3; Ppp3c…
GO:0045893	positive regulation of transcription, DNA-templated	biological_process	61	1.21529173529426e-09	2.24228504122497	Lrp6; Igf1; Tfam; Tgfbr1; Zic2; Pgr; Ptf1a; Atad2; Ssbp3; Ebf3; Egfr; Btrc; Smad2; Cks1b; Foxn3; Foxo1; Foxo3; Ing2; Ets1; Pax6; Elk1; Six4; Etv1; Nr2f2; Tfap4; Tbl1xr1; Grhl2; Grhl3; Insr; Klf4; Atmin; Med1; Nr4a1; Nr4a2; Nr4a3; Lbh; Arid1a; Rfc1; Ovol2; Mecom; Eny2; Tbx1; Sall1; Sertad2; Med13; Med14; Med24; Med30; Nr1h3; Irf4; Kdm3a; Brpf1; Hnrnpab; Prox1; Kdm5a; Gata6; Nfib; Zfpm2; Creb5; Pia…
GO:0007507	heart development	biological_process	33	4.8370851302464e-07	2.4914278235833	Ppp2ca; Tgfbr1; Smyd1; Pam; Adam19; Cox17; Vldlr; Akap13; Sema3c; Smad2; Nrg1; Pkd2; Foxp4; Nrp2; Gja5; Med1; Vcan; Flrt3; Ppp3cb; Ovol2; Rbm20; Rarg; Ppp3r1; Tbx1; Sall1; Ndst1; Bcor; Gys1; Gata2; Gata6; Zfpm2; Cacna1d; Tab2
GO:0000122	negative regulation of transcription by RNA polymerase II	biological_process	66	5.61879847736087e-07	1.84527197906294	Hnrnpu; Nr3c1; Ppp2ca; Snai3; Nfx1; Bach2; Cdk6; Vldlr; Nkx6-1; Mospd1; Tbx22; Ybx3; Smad7; Rtf1; Mxi1; Rreb1; Psen2; Brms1l; Foxo1; Foxo3; Hbp1; Foxp4; Pax6; Nr2f2; Tbl1xr1; Cnot1; Klf4; Ezr; Zbtb20; Zbtb1; Med1; Nr4a2; Nr4a3; Satb1; Satb2; Ncor1; Prmt6; Arid1a; Zhx1; Rfc1; Strn3; Rarg; Tle1; Bcl6; Myef2; Tbx1; Sall1; Bcor; Cry2; Nr1h3; Pou4f2; Chchd3; Hnrnpab; Prox1; Kdm5a; Suv39h2; Gata2; Gata…
GO:0030521	androgen receptor signaling pathway	biological_process	8	7.16973319714956e-07	7.17531213191991	Ube3a; Med1; Arid1a; Med13; Med14; Med24; Med30; Kdm3a
GO:0006470	protein dephosphorylation	biological_process	18	1.13339266491605e-06	3.42043480864826	Ppp2ca; Ppp2cb; Ptpn12; Ppp2r2a; Ctdsp1; Pdp2; Dusp10; Btrc; Ppp4r2; Nceh1; Ppp1ca; Ppp1cb; Ppp3cb; Ppp3r1; Bcl2; Ptpn5; Ptprc; Ptprr
GO:0006741	NADP biosynthetic process	biological_process	3	3.92916406728277e-06	16.8171378091873	Idh2; Nadk2; G6pd
GO:1902115	regulation of organelle assembly	biological_process	3	3.92916406728277e-06	16.8171378091873	Rdx; Msn; Ezr
GO:0030669	clathrin-coated endocytic vesicle membrane	cellular_component	3	0	22.4228504122497	Clta; Cltc; Tyrp1
GO:0005634	nucleus	cellular_component	311	2.49511341784478e-15	1.4727574399598	Nampt; Neurod6; Dcaf7; Pbx2; Pbx3; Hnrnpu; Nr3c1; Cdc7; Hipk1; Ppp2ca; Ppp2cb; Snai3; Kif2a; Pds5b; Rps6ka3; Sgk1; Tfam; Usp31; Ankrd17; Smyd1; Nfx1; Ndrg1; Cers2; Bach2; Cdk6; Uhrf2; Zic2; Zic4; Rad54l2; Megf8; Spats2l; Nfat5; Luzp1; Ccng1; Armc1; Srfbp1; Ctdsp1; Pgr; Fbxo11; Tceal8; Ptf1a; Rasd1; Atad1; Atad2; Zfhx4; Cdkn2c; Mapkapk2; Padi1; Shprh; Psmd2; Trmt5; Ssbp3; Dhx36; Stag1; Btg1; Ebf3;…
GO:0005737	cytoplasm	cellular_component	304	3.18078440785503e-13	1.43114560682845	Nampt; Dstyk; Nr3c1; Cdc7; Cttn; Hipk1; Git1; Ppp2ca; Ppp2cb; Mtss1; Map3k12; Kif2a; Serpine1; Rps6ka3; Socs5; Gulp1; Arhgef37; Wdr6; Cdh2; Sgk1; Igf1; Lrrtm3; Dazl; Ankrd17; Smyd1; Usp47; Ndrg1; Srr; Cdk6; Gap43; Gas7; Zic2; Ptpn21; Exoc4; Pacsin3; Slc7a8; Spats2l; Lrrc4c; Xpot; Nfat5; Mylip; Armc1; Pgr; Fbxo11; Ptf1a; Rasd1; Arl8b; Cdkn2c; Cox17; Mapkapk2; Kitlg; Marcks; Snap25; Snap29; Padi1; …
GO:0005829	cytosol	cellular_component	218	3.7034086393234e-12	1.53958468972297	Dstyk; Dcaf7; Nr3c1; Cttn; Hipk1; Git1; Ppp2ca; Hoxb7; Map3k12; Wdr6; Sgk1; Tfam; Chmp3; Nfx1; Ndrg1; Ptpn12; Bach2; Cdk6; Cltc; Pacsin3; Fem1c; Spats2l; Vamp3; Xpot; Nfat5; Ppp2r2a; Ccdc43; Tns3; Pgr; Fbxo11; Marcks; Amd1; Golph3; Snap25; Snap29; Padi1; Rapgef2; Stard4; Tbc1d10b; Rap1gds1; Gpd1; Plcg1; Bnip3l; Dhx36; Sec14l1; Aftph; Rabgef1; Ltn1; Vsnl1; Akap10; Akap13; Rab11fip1; Idh2; Col4a3bp…
GO:0030054	cell junction	cellular_component	49	2.36665278515067e-09	2.45249926383981	Nampt; Dstyk; Cttn; Cdh2; Lrrtm3; Gap43; Vamp2; Vamp3; Grip1; Atad1; Rims1; Rims3; Snap25; Syt4; Gabbr2; Pdgfra; Gphn; Prima1; Rab23; Cldn1; Abhd17a; Dscam; Magi3; Cldn19; Map1b; Arhgap21; Havcr2; Grm2; Rai14; Gripap1; Cpeb1; Bsn; Flrt3; Myzap; Smc5; Unc13c; Pja2; Synpr; Fmr1; Hmcn1; Ocln; Ptprr; Slc5a7; Homer2; Gabra1; Slc17a6; Gabrb1; Tmem47; Farp1
GO:0005654	nucleoplasm	cellular_component	137	1.83054511730728e-07	1.52000519865325	Dcaf7; Hnrnpu; Nr3c1; Cdc7; Hipk1; Hoxb7; Pds5b; Usp33; Cdk6; Uhrf2; Asf1b; Sf3a3; Fem1c; Xpot; Nfat5; Ctdsp1; Atad2; Mapkapk2; Snap29; Padi1; Ccdc92; Scnn1g; Stag1; Sec14l1; Pdgfra; Col4a3bp; Cpsf6; Kpna3; Kpna4; Rnf208; Akirin1; Nup98; Celf1; Dusp10; Chtf8; Papolg; Smad7; Nrg1; Rad23b; Prpf3; Ptpdc1; Foxo3; Hbp1; Ing2; Dpy30; Lig3; Lig4; Ppp4r2; Ets1; Pax6; Elk1; Grb2; Sox13; Olr1; Ubp1; Ppp1r1…
GO:0005768	endosome	cellular_component	33	2.15119902025958e-07	2.57823715541547	Git1; Tgfbr1; Cltc; Exoc4; Pacsin3; Golph3; Snap25; Rab21; Egfr; Rftn1; Grb2; Adcy6; Atg9a; Snx1; Snx6; Insr; Myo1c; Spast; Ezr; L1cam; Pdcd6; Dgkq; Clcn3; Leprotl1; Snx18; Gpr15; Vps4b; Flot1; Abca2; Cd164; Becn1; S1pr1; Nsg2
GO:0030424	axon	cellular_component	40	7.98346441021911e-07	2.22559309302727	Kif1c; Map3k12; Kif3c; Cdh9; Gap43; Pgr; Snap25; Epha4; Syt4; Pdgfra; Canx; Lpar3; Kcnk2; Nrg1; Dscam; Mme; Psen2; Dpysl2; Mapk8ip1; Nrp2; Map1b; Insr; Grm2; Tnfrsf21; Fxr2; L1cam; Gripap1; Itpr2; Bsn; Pafah1b1; Dcx; Syap1; Fmr1; Cobl; Ptpn5; Slc12a6; Slc5a7; Stx1b; Scn3a; Ncam1
GO:0016020	membrane	cellular_component	92	1.29299037393777e-06	1.62689450940613	Lrp6; Ctss; Nr3c1; Git1; Kel; Kif3c; Cdh2; Xkr4; Tgfbr1; Cltc; Mtch2; Pacsin3; Cd9; Megf8; Vamp2; Lrrc4c; Serinc5; Rims1; Marcks; Snap25; Rapgef2; Scnn1g; Mep1a; Vldlr; Vsnl1; Capza2; Rab38; Prkcd; Nus1; Canx; Egfr; Sema5a; Mip; Cast; Atp1b1; Mme; Psen2; Dpysl2; Foxo3; Pkd2; Mapk8ip1; Ugcg; Nceh1; Grb2; Reep1; Pde3b; Ddx46; Adcy2; Adcy6; Rgs4; Snx1; Insr; Myo1c; Atf6; Lrig2; Vapa; Aldoa; Smpd3; F…
GO:0030426	growth cone	cellular_component	22	1.35523251903582e-06	2.9717030666837	Cttn; Map3k12; Kif3c; Gap43; Exoc4; Marcks; Snap25; Dscam; Psen2; Dpysl2; Map1b; Lrig2; Cpeb1; Elavl4; Pafah1b1; Snx18; Dcx; Syap1; Fmr1; Lmtk2; Ctnnd1; Ncam1
GO:0005515	protein binding	molecular_function	133	1.3823417647206e-11	1.77725810776473	Hnrnpu; Nr3c1; Cttn; Git1; Ppp2ca; Cdh2; Igf1; Pam; Clta; Cltc; Exoc4; Cd9; Vamp2; Vamp3; Grip1; Ppp2r2a; Ap3m1; Pgr; Rasd1; Atad1; Rims1; Snap25; Snap29; Rapgef2; Scnn1g; Plcg1; Bnip3l; Btg1; Epha4; Syt4; Gabbr2; Gphn; Prkcd; Canx; Nup98; Kcnk2; Egfr; Zfr; Smad2; Smad7; Khdrbs2; Cast; Magi3; Sumo2; Oprk1; Dpysl2; Dpysl4; Prpf3; Mapk8ip1; Dpy30; Cdc42bpb; Atxn3; Ets1; Grb2; Map1b; Dynll2; Htr2c; …
GO:0019901	protein kinase binding	molecular_function	52	5.12868311318132e-09	2.32732179927542	Nr3c1; Ppp2ca; Map3k12; Kif2a; Rps6ka3; Cdh2; Pam; Cltc; Rad54l2; Rims1; Cdkn2c; Rapgef2; Plcg1; Prkcd; Egfr; Cks1b; Atp1b1; Dpysl2; Foxo3; Mapk8ip1; Pax6; Msn; Grb2; Ppp1cb; Adcy6; Rhobtb1; Rhobtb3; Insr; Nr4a3; Map2k6; Rnf138; Traf3; Dcx; Pola1; Fmr1; Ptpn5; Cry2; Cacnb2; Cacnb4; Slc12a6; Gys1; Ptprc; Ptprr; Stx1b; Ywhaz; Ctnnd1; Becn1; Mtor; Gata6; Irs1; Mapre1; Tcf7l2
GO:0000978	RNA polymerase II proximal promoter sequence-specific DNA binding	molecular_function	43	1.69444160176137e-07	2.27939141306557	Neurod6; Nr3c1; Hoxb7; Snai3; Tfam; Zic2; Nfat5; Pgr; Ssbp3; Ebf3; Nkx6-1; Smad2; Foxk2; Hbp1; Foxp4; Ets1; Pax1; Pax6; Elk1; Six4; Etv1; Tfap4; Atf6; Ago1; Med1; Nr4a1; Nr4a2; Nr4a3; Satb2; Pou2f3; Txk; Myef2; Hivep2; Sall1; Nr1h3; Irf4; Pou4f2; Gata2; Gata6; Nfib; Plag1; Nfil3; Tcf7l2
GO:0001077	transcriptional activator activity, RNA polymerase II proximal promoter sequence-specific DNA binding	molecular_function	33	3.24390728416687e-07	2.53408925891863	Neurod6; Nr3c1; Hoxb7; Zic2; Nfat5; Pgr; Ptf1a; Ssbp3; Ebf3; Smad2; Foxk2; Pax1; Pax6; Elk1; Six4; Etv1; Tfap4; Klf4; Nr4a1; Nr4a2; Nr4a3; Satb2; Pou2f3; Txk; Hivep2; Nr1h3; Irf4; Pou4f2; Gata2; Nfib; Plag1; Creb5; Tcf7l2
GO:0043565	sequence-specific DNA binding	molecular_function	51	4.60430523800651e-07	2.04573411632332	Pbx3; Hnrnpu; Nr3c1; Taf2; Tfam; Pgr; Ptf1a; Zfhx4; Nkx6-1; Foxk2; Rreb1; Foxn3; Foxo1; Foxo3; Ets1; Pax6; Six4; Sox13; Ubp1; Nr2f2; Tfap4; Grhl2; Grhl3; Atf1; Atf6; Klf4; Dmrt3; Nr4a1; Nr4a2; Nr4a3; Satb1; Satb2; Ncor1; Pou2f1; Pou2f3; Rfc1; Mecom; Bcl2; Bcl6; Tbx1; Hivep2; Sall1; Mta1; Nr1h3; Irf4; Pou4f2; Hnrnpab; Prox1; Gata2; Gata6; Tcf7l2
GO:0061630	ubiquitin protein ligase activity	molecular_function	28	5.45388491536019e-07	2.70620608423703	Uhrf2; Mylip; Shprh; Rabgef1; Ltn1; Btrc; Fbxo4; Rnf144b; Ppp1r11; Ube2h; Ube2z; Ube3a; Ube4a; Ube2g1; Bfar; Cul1; Skp1; Med1; Ube2v2; Rnf138; Rnf139; Rnf145; Rnf152; Pja2; Rnf19a; Med24; Med30; Ankib1
GO:0003677	DNA binding	molecular_function	74	2.08604131199422e-06	1.71414352325049	Hnrnpu; Nr3c1; Hoxb7; Pds5b; Tfam; Cers2; Bach2; Zic2; Zic4; Nfat5; Ptf1a; Shprh; Rabgef1; Tbx22; Ybx3; Zfr; Smad2; Foxo1; Foxo3; Hbp1; Ing2; Foxp4; Lig3; Lig4; Ets1; Pax6; Six4; Nr2f2; Tfap4; Tbl1xr1; Bnc2; Grhl3; Chd6; Atf1; Zbtb20; Smarcad1; Med1; Nr4a1; Nr4a2; Nr4a3; Strbp; Satb1; Satb2; Ncor1; Slc25a16; Pou2f1; Pou2f3; Arid1a; Zhx1; Arid3a; Arid4a; Tox; Rfc1; Ovol2; Zfand5; Plagl1; Mecom; Ra…
GO:0005524	ATP binding	molecular_function	96	2.9737397986515e-06	1.57699167734503	Dstyk; Hnrnpu; Cdc7; Hipk1; Kif1c; Map3k12; Kif2a; Rps6ka3; Kif3c; Sgk1; Tgfbr1; Srr; Cdk6; Rad54l2; Mark3; Atad1; Atad2; Mapkapk2; Shprh; Scyl3; Dhx36; Epha4; Pdgfra; Fign; Map3k3; Map3k4; Gphn; Sephs1; Mak; Prkcd; Egfr; Pxk; Tpk1; Riok3; Atp1b1; Magi3; Cdc42bpb; Cdc42bpg; Lig3; Lig4; Fyco1; Nadk2; Ddx46; Adcy2; Adcy6; Snrk; Csnk2a2; Fignl1; Ube2d2; Ube2h; Ube2z; Rhobtb3; Ube2e3; Acsbg1; Grk5; M…
GO:0000977	RNA polymerase II regulatory region sequence-specific DNA binding	molecular_function	30	5.57692860440952e-06	2.33571358460934	Pbx2; Snai3; Nfx1; Zic2; Zic4; Tbx22; Ybx3; Mxi1; Rreb1; Sox13; Atf1; Atf6; Nr4a1; Nr4a2; Nr4a3; Satb1; Satb2; Arid3a; Plagl1; Mecom; Rarg; Bcl6; Lmx1a; Bcor; Nr1h3; Macc1; Suv39h2; Gata2; Gata6; Nfil3
GO:0008568	microtubule-severing ATPase activity	molecular_function	5	5.66915250439008e-06	9.34285433843738	Atad1; Fign; Fignl1; Spast; Vps4b
