# Supplementary material for: Altered expression of microRNAs in the rat diaphragm in a model of ventilator-induced diaphragm dysfunction after controlled mechanical ventilation
Source: BMC Genomics. 2021 Sep 18;22:671. doi: 10.1186/s12864-021-07970-y (PMC8449218; doi:10.1186/s12864-021-07970-y)
Supplement: Supplementary file 4 — Additional file 4: Table S4. Detailed information for the differentially enriched KEGG pathways. [file 12864_2021_7970_MOESM4_ESM.xls]

id	Term	ListHits	pValue	Enrichment_score	Gene
rno04114	Oocyte meiosis	20	6.79575572782265e-08	3.69202226345084	Adcy2; Adcy6; Btrc; Calml3; Cpeb1; Cul1; Igf1; Itpr1; Itpr2; Pgr; Ppp1ca; Ppp1cb; Ppp2ca; Ppp2cb; Ppp3cb; Ppp3r1; Rps6ka3; Skp1; Smc3; Ywhaz
rno04010	MAPK signaling pathway	33	1.34140373111873e-06	2.34462444771723	Cacna1d; Cacnb2; Cacnb4; Dusp10; Egfr; Elk1; Fgf9; Grb2; Hspa2; Igf1; Insr; Kitlg; Map2k6; Map3k12; Map3k3; Map3k4; Mapk8ip1; Mapkapk2; Mecom; Mras; Nlk; Nr4a1; Pdgfra; Ppp3cb; Ppp3r1; Ptpn5; Ptprr; Rapgef2; Rasgrp1; Rps6ka3; Stmn1; Tab2; Tgfbr1
rno04141	Protein processing in endoplasmic reticulum	21	9.87877299500085e-06	2.68013468013468	Atf6; Atxn3; Bag2; Bcl2; Canx; Ckap4; Cul1; Dnajb1; Dnajc10; Eif2s1; Hspa2; Man1a1; Man1a2; Rad23b; Rpn2; Sec24c; Sel1l; Skp1; Tram1; Ube2d2; Ube2g1
rno04912	GnRH signaling pathway	14	2.02110968583122e-05	3.25229826353422	Adcy2; Adcy6; Cacna1d; Calml3; Egfr; Elk1; Grb2; Hbegf; Itpr1; Itpr2; Map2k6; Map3k3; Map3k4; Prkcd
rno04218	Cellular senescence	21	7.951652212757e-05	2.34692874692875	Btrc; Cacna1d; Calml3; Cdk6; Ets1; Foxo1; Foxo3; Hipk1; Itpr1; Itpr2; Map2k6; Mapkapk2; Mras; Mtor; Ppp1ca; Ppp1cb; Ppp3cb; Ppp3r1; Serpine1; Smad2; Tgfbr1
rno04140	Autophagy - animal	16	0.000147740066166134	2.56438135507903	Atg10; Atg9a; Bcl2; Becn1; Bnip3; Eif2s1; Irs1; Itpr1; Mras; Mtor; Ppp2ca; Ppp2cb; Prkcd; Rab33b; Snap29; Vmp1
rno04261	Adrenergic signaling in cardiomyocytes	17	0.000171930483633876	2.457905730633	Adcy2; Adcy6; Atp1b1; Bcl2; Cacna1d; Cacnb2; Cacnb4; Calml3; Creb5; Myl3; Ppp1ca; Ppp1cb; Ppp2ca; Ppp2cb; Ppp2r2a; Scn4b; Tpm1
rno04213	Longevity regulating pathway - multiple species	10	0.000186362600828862	3.28179756751185	Adcy2; Adcy6; Eif4ebp2; Foxo1; Foxo3; Hspa2; Igf1; Insr; Irs1; Mtor
rno04371	Apelin signaling pathway	16	0.000235819908527021	2.46869548362086	Adcy2; Adcy6; Becn1; Calml3; Gng5; Itpr1; Itpr2; Mras; Mtor; Myl3; Mylk; Pde3b; Serpine1; Smad2; Tfam; Tgfbr1
rno05205	Proteoglycans in cancer	21	0.000268675894660106	2.16010854816825	Cttn; Egfr; Elk1; Ezr; Frs2; Fzd8; Gpc3; Grb2; Hbegf; Igf1; Itpr1; Itpr2; Mras; Msn; Mtor; Plcg1; Ppp1ca; Ppp1cb; Rdx; Smad2; Tfap4
rno04136	Autophagy - other eukaryotes	6	0.000561716765003368	4.00167574361123	Atg10; Atg9a; Becn1; Mtor; Ppp2ca; Ppp2cb
rno04068	FoxO signaling pathway	15	0.000599247720467997	2.34946871310508	Bcl6; Bnip3; Egfr; Foxo1; Foxo3; Grb2; Homer2; Igf1; Insr; Irs1; Nlk; S1pr1; Sgk1; Smad2; Tgfbr1
rno04120	Ubiquitin mediated proteolysis	15	0.000708160417870147	2.31440201589455	Birc2; Btrc; Cul1; Fbxo4; Pias1; Rhobtb1; Skp1; Uba6; Ube2d2; Ube2e3; Ube2g1; Ube2h; Ube2z; Ube3a; Ube4a
rno04971	Gastric acid secretion	10	0.000784736236174338	2.79396279396279	Adcy2; Adcy6; Atp1b1; Calml3; Ezr; Itpr1; Itpr2; Kcnk10; Kcnk2; Mylk
rno04927	Cortisol synthesis and secretion	9	0.00102717379867618	2.86273726273726	Adcy2; Adcy6; Cacna1d; Creb5; Itpr1; Itpr2; Kcnk2; Nceh1; Nr4a1
rno04921	Oxytocin signaling pathway	16	0.00103166838091867	2.17634996582365	Adcy2; Adcy6; Cacna1d; Cacnb2; Cacnb4; Calml3; Egfr; Elk1; Itpr1; Itpr2; Kcnj14; Mylk; Ppp1ca; Ppp1cb; Ppp3cb; Ppp3r1
rno04934	Cushing's syndrome	16	0.00137802976756384	2.12054612054612	Adcy2; Adcy6; Cacna1d; Cdk6; Cdkn2c; Creb5; Egfr; Fzd8; Itpr1; Itpr2; Kcnk2; Nceh1; Nr4a1; Rasd1; Tcf7l2; Usp8
rno03015	mRNA surveillance pathway	11	0.00150173757645696	2.47204968944099	Cpsf6; Cpsf7; Etf1; Papolg; Pnn; Ppp1ca; Ppp1cb; Ppp2ca; Ppp2cb; Ppp2r2a; Smg7
rno01522	Endocrine resistance	11	0.00165091284286333	2.44546850998464	Adcy2; Adcy6; Bcl2; Cdkn2c; Egfr; Grb2; Hbegf; Igf1; Med1; Mtor; Ncor1
rno04915	Estrogen signaling pathway	14	0.0017102700611532	2.19283746556474	Adcy2; Adcy6; Bcl2; Calml3; Creb5; Egfr; Gabbr2; Grb2; Hbegf; Hspa2; Itpr1; Itpr2; Pgr; Prkcd
