# Supplementary material for: Altered expression of microRNAs in the rat diaphragm in a model of ventilator-induced diaphragm dysfunction after controlled mechanical ventilation
Source: BMC Genomics. 2021 Sep 18;22:671. doi: 10.1186/s12864-021-07970-y (PMC8449218; doi:10.1186/s12864-021-07970-y)
Supplement: Supplementary file 5 — Additional file 5: Table S5. Interaction of miRNAs and mRNAs. [file 12864_2021_7970_MOESM5_ESM.xlsx]

## Sheet: 关系对
source	target
rno-miR-92a-1-5p	Six4
rno-miR-92a-1-5p	Sf3a3
rno-miR-92a-1-5p	Tnpo1
rno-miR-92a-1-5p	Gas7
rno-miR-92a-1-5p	Sema5a
rno-miR-92a-1-5p	Hspb6
rno-miR-92a-1-5p	stat3
rno-miR-92a-1-5p	Foxp4
rno-miR-92a-1-5p	Eif2s1
rno-miR-92a-1-5p	Ybx3
rno-miR-92a-1-5p	Prph2
rno-miR-92a-1-5p	Zfp91
rno-miR-92a-1-5p	Tmem178a
rno-miR-92a-1-5p	Exoc4
rno-miR-92a-1-5p	Pax1
rno-miR-92a-1-5p	Stip1
rno-miR-92a-1-5p	Gstt2
rno-miR-92a-1-5p	Myl3
rno-miR-92a-1-5p	Sgk1
rno-miR-92a-1-5p	Glrx2
rno-miR-92a-1-5p	Nr1h3
rno-miR-92a-1-5p	Taf15
rno-miR-92a-1-5p	Lpl
rno-miR-92a-1-5p	Elk1
rno-miR-92a-1-5p	Bach2
rno-miR-92a-1-5p	Lta
rno-miR-92a-1-5p	Lsp1
rno-miR-92a-1-5p	Slc52a3
rno-miR-92a-1-5p	Sox13
rno-miR-92a-1-5p	Elmo2
rno-miR-92a-1-5p	Tinagl1
rno-miR-92a-1-5p	Mettl7b
rno-miR-92a-1-5p	Aqp5
rno-miR-92a-1-5p	Ppa1
rno-miR-92a-1-5p	Prpf3
rno-miR-92a-1-5p	Man1a2
rno-miR-92a-1-5p	Tmem178b
rno-miR-92a-1-5p	Camsap1
rno-miR-96-5p	Slc39a1
rno-miR-96-5p	Nus1
rno-miR-96-5p	Mtss1
rno-miR-96-5p	Xkr4
rno-miR-96-5p	Tcf7l2
rno-miR-96-5p	Cdc42bpg
rno-miR-96-5p	Grhl2
rno-miR-96-5p	Zhx1
rno-miR-96-5p	Zic2
rno-miR-96-5p	Slc10a3
rno-miR-96-5p	Gpc3
rno-miR-96-5p	Cnnm3
rno-miR-96-5p	Chst1
rno-miR-96-5p	Frs2
rno-miR-96-5p	Fam49b
rno-miR-96-5p	Slc22a5
rno-miR-96-5p	Farp1
rno-miR-96-5p	Foxo1
rno-miR-96-5p	Yipf4
rno-miR-96-5p	Hbegf
rno-miR-96-5p	Fhl1
rno-miR-96-5p	Med1
rno-miR-96-5p	Slc35a1
rno-miR-96-5p	Msn
rno-miR-96-5p	Ebf3
rno-miR-96-5p	Jmjd1c
rno-miR-96-5p	Zfand5
rno-miR-96-5p	Foxk2
rno-miR-96-5p	Slc6a9
rno-miR-96-5p	Plod2
rno-miR-96-5p	Klhl7
rno-miR-96-5p	Ezr
rno-miR-96-5p	Map3k3
rno-miR-96-5p	Ppp3r1
rno-miR-96-5p	Prima1
rno-miR-96-5p	Celf1
rno-miR-96-5p	Spast
rno-miR-96-5p	Tmem170b
rno-miR-96-5p	Klhl8
rno-miR-96-5p	Morf4l2
rno-miR-96-5p	Plekhm1
rno-miR-96-5p	Atg9a
rno-miR-96-5p	Oxsr1
rno-miR-96-5p	Ttyh3
rno-miR-96-5p	Ube2g1
rno-miR-96-5p	Acvr2a
rno-miR-96-5p	Eif4ebp2
rno-miR-96-5p	Cacnb4
rno-miR-96-5p	Tmem178b
rno-miR-96-5p	Has2
rno-miR-96-5p	Tns3
rno-miR-96-5p	Ptp4a1
rno-miR-96-5p	Pbx2
rno-miR-96-5p	Ankib1
rno-miR-96-5p	Galnt2
rno-miR-96-5p	Ctdsp1
rno-miR-96-5p	Rev1
rno-miR-96-5p	Erlin1
rno-miR-96-5p	Rarg
rno-miR-96-5p	Tenm4
rno-miR-96-5p	Mak
rno-miR-96-5p	Itpr1
rno-miR-96-5p	Gpr85
rno-miR-96-5p	Zfhx4
rno-miR-96-5p	Bcl2
rno-miR-96-5p	Vat1
rno-miR-96-5p	Gcnt1
rno-miR-96-5p	Slain2
rno-miR-96-5p	Tbx1
rno-miR-96-5p	Smad7
rno-miR-96-5p	Ogt
rno-miR-96-5p	Clptm1l
rno-miR-96-5p	Luzp1
rno-miR-96-5p	Gpr22
rno-miR-96-5p	Pc
rno-miR-96-5p	Ccdc92
rno-miR-96-5p	Daam1
rno-miR-96-5p	Rab35
rno-miR-96-5p	Fam118a
rno-miR-96-5p	Cpsf7
rno-miR-96-5p	Gap43
rno-miR-96-5p	Fem1c
rno-miR-96-5p	Slc25a1
rno-miR-96-5p	Cdc42bpb
rno-miR-96-5p	Rhpn2
rno-miR-96-5p	Abca2
rno-miR-96-5p	Dock1
rno-miR-96-5p	Mras
rno-miR-96-5p	Ppp1r11
rno-miR-96-5p	F13a1
rno-miR-96-5p	Vamp3
rno-miR-96-5p	Fgf9
rno-miR-96-5p	Unc13c
rno-miR-96-5p	Dmrt3
rno-miR-96-5p	Kpna3
rno-miR-96-5p	Scn9a
rno-miR-96-5p	Magi3
rno-miR-96-5p	Sez6l2
rno-miR-96-5p	Camsap2
rno-miR-96-5p	Rhobtb1
rno-miR-96-5p	Fam168a
rno-miR-96-5p	Pdgfra
rno-miR-96-5p	Tmem50b
rno-miR-96-5p	Irs1
rno-miR-96-5p	Arhgef3
rno-miR-96-5p	Eif3j
rno-miR-96-5p	Lamc1
rno-miR-96-5p	Slc12a6
rno-miR-96-5p	Rftn1
rno-miR-96-5p	Inpp5a
rno-miR-96-5p	Vldlr
rno-miR-96-5p	Cbx6
rno-miR-96-5p	Rgs17
rno-miR-96-5p	Rab23
rno-miR-96-5p	Usp5
rno-miR-96-5p	Kcnj14
rno-miR-96-5p	Plagl1
rno-miR-96-5p	Flot1
rno-miR-96-5p	Prr3
rno-miR-96-5p	Slc44a2
rno-miR-96-5p	Arpc5l
rno-miR-96-5p	Ppp4r2
rno-miR-96-5p	Myo19
rno-miR-96-5p	Slc22a23
rno-miR-96-5p	Nampt
rno-miR-96-5p	Cobl
rno-miR-96-5p	Tpm1
rno-miR-96-5p	Tsku
rno-miR-96-5p	Foxo3
rno-miR-96-5p	Phyhipl
rno-miR-96-5p	Vangl2
rno-miR-96-5p	Fmr1
rno-miR-96-5p	Dscam
rno-miR-96-5p	Fam110b
rno-miR-96-5p	Med14
rno-miR-96-5p	Anxa11
rno-miR-96-5p	Ndrg1
rno-miR-96-5p	Rnf208
rno-miR-96-5p	Ctnnd1
rno-miR-96-5p	Cd164
rno-miR-96-5p	Fam81a
rno-miR-96-5p	Rundc3b
rno-miR-96-5p	Cnn3
rno-miR-96-5p	Rad23b
rno-miR-96-5p	Mtor
rno-miR-96-5p	Myo1c
rno-miR-96-5p	L1cam
rno-miR-96-5p	Slc25a42
rno-miR-96-5p	Gpm6a
rno-miR-96-5p	Ncald
rno-miR-96-5p	Mtch2
rno-miR-96-5p	Rab27a
rno-miR-96-5p	ST7
rno-miR-96-5p	Add3
rno-miR-96-5p	Grb2
rno-miR-96-5p	Stag1
rno-miR-96-5p	Gphn
rno-miR-96-5p	Paip1
rno-miR-96-5p	Gulp1
rno-miR-96-5p	Lcp1
rno-miR-96-5p	Cttn
rno-miR-96-5p	Fyco1
rno-miR-96-5p	Atxn3
rno-miR-96-5p	Lmtk2
rno-miR-96-5p	Cers2
rno-miR-96-5p	Bnip3
rno-miR-96-5p	Gabrb1
rno-miR-96-5p	Dock9
rno-miR-96-5p	Tox
rno-miR-96-5p	Itpr2
rno-miR-96-5p	Ahcyl1
rno-miR-96-5p	Azin1
rno-miR-96-5p	Slc16a13
rno-miR-96-5p	Adam19
rno-miR-96-5p	Epb41l3
rno-miR-96-5p	Pou2f3
rno-miR-96-5p	Alk
rno-miR-96-5p	Csnk1d
rno-miR-96-5p	Aifm3
rno-miR-96-5p	Bsdc1
rno-miR-96-5p	Gxylt1
rno-miR-96-5p	Dennd2c
rno-miR-96-5p	Tmem169
rno-miR-96-5p	Slc7a8
rno-miR-96-5p	Hspa2
rno-miR-96-5p	Adcy6
rno-miR-96-5p	Sh3bgrl3
rno-miR-122-5p	Gys1
rno-miR-122-5p	Npepps
rno-miR-122-5p	Hnrnpu
rno-miR-122-5p	Git1
rno-miR-122-5p	Slc52a2
rno-miR-122-5p	Brpf1
rno-miR-122-5p	Ocln
rno-miR-122-5p	Aldoa
rno-miR-122-5p	Lrp10
rno-miR-122-5p	Clic5
rno-miR-122-5p	Il1rn
rno-miR-122-5p	Canx
rno-miR-122-5p	Cd320
rno-miR-122-5p	Mrrf
rno-miR-122-5p	Ccng1
rno-miR-122-5p	Akap10
rno-miR-122-5p	Rbm47
rno-miR-122-5p	Satb1
rno-miR-122-5p	Pde7a
rno-miR-122-5p	Tbc1d10b
rno-miR-122-5p	Ppip5k1
rno-miR-122-5p	Ankrd13c
rno-miR-122-5p	Usp46
rno-miR-122-5p	Nfat5
rno-miR-122-5p	Map3k12
rno-miR-122-5p	Grem2
rno-miR-122-5p	Mospd1
rno-miR-122-5p	Atp1b1
rno-miR-130b-5p	Gpr15
rno-miR-130b-5p	Ddx6
rno-miR-130b-5p	Gcg
rno-miR-130b-5p	Fam19a5
rno-miR-130b-5p	Amhr2
rno-miR-130b-5p	Tspan2
rno-miR-130b-5p	Fbxo11
rno-miR-130b-5p	Pax6
rno-miR-130b-5p	Zfhx4
rno-miR-130b-5p	Igfbp2
rno-miR-130b-5p	Slc7a11
rno-miR-130b-5p	Plp1
rno-miR-130b-5p	Pds5b
rno-miR-130b-5p	Plcg1
rno-miR-130b-5p	Akap6
rno-miR-130b-5p	Bfar
rno-miR-130b-5p	Cldn19
rno-miR-130b-5p	Slain2
rno-miR-130b-5p	Fam120a
rno-miR-130b-5p	Exoc6b
rno-miR-130b-5p	Pja2
rno-miR-130b-5p	Ovol2
rno-miR-130b-5p	Lmo4
rno-miR-130b-5p	Gabbr2
rno-miR-130b-5p	Cnot1
rno-miR-130b-5p	Six4
rno-miR-130b-5p	Oprk1
rno-miR-130b-5p	Lpar3
rno-miR-130b-5p	Map1b
rno-miR-130b-5p	Smc5
rno-miR-130b-5p	Gata6
rno-miR-130b-5p	Ptpn21
rno-miR-130b-5p	Prima1
rno-miR-130b-5p	Mecom
rno-miR-130b-5p	Rsbn1
rno-miR-130b-5p	Vsnl1
rno-miR-130b-5p	Mmp16
rno-miR-130b-5p	Cacna1d
rno-miR-130b-5p	Ets1
rno-miR-130b-5p	Rpn2
rno-miR-130b-5p	Zbtb20
rno-miR-130b-5p	Iqsec3
rno-miR-130b-5p	Hbp1
rno-miR-130b-5p	Carhsp1
rno-miR-130b-5p	Arid3a
rno-miR-130b-5p	Hoxb7
rno-miR-130b-5p	Ppp4r2
rno-miR-130b-5p	Tbl1xr1
rno-miR-130b-5p	Cdk2ap1
rno-miR-130b-5p	Srfbp1
rno-miR-130b-5p	Dclk3
rno-miR-130b-5p	Spata19
rno-miR-130b-5p	SLC24A2
rno-miR-130b-5p	Serpine1
rno-miR-130b-5p	Mip
rno-miR-130b-5p	Serinc5
rno-miR-130b-5p	Scml4
rno-miR-130b-5p	Slc5a7
rno-miR-130b-5p	Rbm20
rno-miR-130b-5p	Hivep2
rno-miR-130b-5p	Mab21l1
rno-miR-130b-5p	Bcl6
rno-miR-130b-5p	Chchd3
rno-miR-130b-5p	Tbx22
rno-miR-130b-5p	Cbln4
rno-miR-130b-5p	Guf1
rno-miR-130b-5p	Atf6
rno-miR-130b-5p	Gopc
rno-miR-130b-5p	Ehd4
rno-miR-130b-5p	Klhdc10
rno-miR-147	Ndufa4
rno-miR-183-5p	Psen2
rno-miR-183-5p	Ptpn4
rno-miR-183-5p	Pfn2
rno-miR-183-5p	Mal2
rno-miR-183-5p	Dusp10
rno-miR-183-5p	Ppp2ca
rno-miR-183-5p	Kcnk2
rno-miR-183-5p	Btg1
rno-miR-183-5p	Lrp6
rno-miR-183-5p	Kcnk10
rno-miR-183-5p	Slain1
rno-miR-183-5p	Idh2
rno-miR-183-5p	Grem2
rno-miR-183-5p	Arhgap21
rno-miR-183-5p	Ppp2cb
rno-miR-183-5p	Fcho2
rno-miR-183-5p	Nrg1
rno-miR-183-5p	Rcn2
rno-miR-183-5p	Zfyve26
rno-miR-183-5p	Ttc7b
rno-miR-183-5p	Irs1
rno-miR-183-5p	Rnf138
rno-miR-183-5p	Gng5
rno-miR-183-5p	Atp2c1
rno-miR-183-5p	Ypel5
rno-miR-183-5p	Sel1l
rno-miR-183-5p	Map3k4
rno-miR-183-5p	Epha4
rno-miR-183-5p	Kank1
rno-miR-183-5p	Amd1
rno-miR-183-5p	Pkd2
rno-miR-183-5p	Slitrk1
rno-miR-183-5p	Kcnj14
rno-miR-183-5p	Frs2
rno-miR-183-5p	Flrt3
rno-miR-183-5p	Morc3
rno-miR-183-5p	Nr3c1
rno-miR-183-5p	Rreb1
rno-miR-183-5p	Ctdsp1
rno-miR-183-5p	Smpd3
rno-miR-183-5p	Bnip3l
rno-miR-183-5p	Tcf7l2
rno-miR-183-5p	Nrp2
rno-miR-183-5p	Rab21
rno-miR-183-5p	Rap2c
rno-miR-183-5p	Cdh9
rno-miR-183-5p	Khdrbs2
rno-miR-183-5p	Tmed7
rno-miR-183-5p	Golph3
rno-miR-183-5p	Pam
rno-miR-183-5p	Zfpm2
rno-miR-183-5p	Plekha5
rno-miR-183-5p	Scn3a
rno-miR-183-5p	Ppp2r2a
rno-miR-183-5p	Srsf2
rno-miR-183-5p	Slc35a1
rno-miR-183-5p	Clcn3
rno-miR-183-5p	Insig1
rno-miR-183-5p	Ccdc43
rno-miR-183-5p	Ptpdc1
rno-miR-183-5p	Eny2
rno-miR-183-5p	Scyl3
rno-miR-183-5p	Mta1
rno-miR-183-5p	Rps6ka3
rno-miR-183-5p	Lrrc4c
rno-miR-183-5p	Pdcd6
rno-miR-183-5p	Mapk8ip1
rno-miR-183-5p	Cx3cl1
rno-miR-183-5p	Tpm1
rno-miR-183-5p	Dip2a
rno-miR-183-5p	Tmem150a
rno-miR-183-5p	Bnc2
rno-miR-183-5p	Baz1b
rno-miR-183-5p	Snx1
rno-miR-183-5p	Cpeb1
rno-miR-183-5p	Foxo1
rno-miR-183-5p	Plekha3
rno-miR-183-5p	Ap3m1
rno-miR-183-5p	Zdhhc6
rno-miR-200a-5p	Inpp4b
rno-miR-200a-5p	Sgk1
rno-miR-200a-5p	Srsf6
rno-miR-200a-5p	Armc1
rno-miR-200a-5p	Nr4a1
rno-miR-200a-5p	Nsg2
rno-miR-200a-5p	Papolg
rno-miR-200a-5p	Snap29
rno-miR-200a-5p	Lmtk2
rno-miR-200a-5p	Shprh
rno-miR-200a-5p	Rab38
rno-miR-200a-5p	Atad2
rno-miR-200a-5p	Brd4
rno-miR-200a-5p	Nampt
rno-miR-200a-5p	Klhl7
rno-miR-200a-5p	Trmt5
rno-miR-200a-5p	Psmd2
rno-miR-200a-5p	Tmem237
rno-miR-200a-5p	Surf2
rno-miR-200a-5p	Hmgcs1
rno-miR-200a-5p	Gpr85
rno-miR-200a-5p	Zcchc8
rno-miR-200a-5p	Jmjd1c
rno-miR-200c-3p	Phtf2
rno-miR-200c-3p	Gata2
rno-miR-200c-3p	Myzap
rno-miR-200c-3p	Ndst1
rno-miR-200c-3p	Ccdc82
rno-miR-200c-3p	Sephs1
rno-miR-208b-3p	Med13
rno-miR-208b-3p	Ets1
rno-miR-208b-3p	Nlk
rno-miR-208b-3p	Vav3
rno-miR-208b-3p	Reep1
rno-miR-208b-3p	Csnk2a2
rno-miR-208b-3p	Rnf145
rno-miR-208b-3p	Ube2v2
rno-miR-208b-3p	Eya4
rno-miR-296-3p	Zbtb20
rno-miR-296-3p	Tnpo1
rno-miR-296-3p	Strn3
rno-miR-296-3p	Etf1
rno-miR-296-3p	Josd1
rno-miR-375-3p	Elavl4
rno-miR-375-3p	Ppp2r2a
rno-miR-375-3p	Ube3a
rno-miR-375-3p	Elavl2
rno-miR-375-3p	Pax6
rno-miR-375-3p	Chsy1
rno-miR-375-3p	Klf4
rno-miR-375-3p	Fzd8
rno-miR-375-3p	Cept1
rno-miR-375-3p	Zfhx4
rno-miR-375-3p	Ust
rno-miR-375-3p	Nlk
rno-miR-375-3p	Tsc22d2
rno-miR-375-3p	Mxi1
rno-miR-375-3p	Epha4
rno-miR-375-3p	Pitpna
rno-miR-375-3p	Spag9
rno-miR-375-3p	Socs5
rno-miR-375-3p	Rasd1
rno-miR-375-3p	Grem2
rno-miR-375-3p	Pias1
rno-miR-375-3p	Ywhaz
rno-miR-375-3p	Slc7a11
rno-miR-375-3p	Zfyve26
rno-miR-377-5p	Reep6
rno-miR-377-5p	Tab2
rno-miR-377-5p	Ptpn9
rno-miR-377-5p	Ssbp3
rno-miR-377-5p	Ago1
rno-miR-377-5p	Angptl4
rno-miR-377-5p	Nup98
rno-miR-377-5p	Grhl3
rno-miR-377-5p	Manbal
rno-miR-377-5p	G6pd
rno-miR-377-5p	Cd248
rno-miR-377-5p	Chtf8
rno-miR-377-5p	Havcr2
rno-miR-377-5p	Dda1
rno-miR-377-5p	Pitpnm2
rno-miR-501-5p	Leprotl1
rno-miR-501-5p	Nadk2
rno-miR-501-5p	Zc3h7a
rno-miR-501-5p	Plp1
rno-miR-501-5p	Abhd17a
rno-miR-501-5p	Mylk
rno-miR-501-5p	Pxk
rno-miR-501-5p	Slc2a13
rno-miR-501-5p	Rgl1
rno-miR-501-5p	Pex12
rno-miR-501-5p	Nkx6-1
rno-miR-501-5p	Cnep1r1
rno-miR-501-5p	Pnn
rno-miR-501-5p	Ube2e3
rno-miR-501-5p	Krr1
rno-miR-501-5p	aicda
rno-miR-501-5p	Eif4e3
rno-miR-501-5p	Becn1
rno-miR-501-5p	Sertad2
rno-miR-501-5p	Nr4a3
rno-miR-501-5p	Ppp6r3
rno-miR-501-5p	Zic4
rno-miR-501-5p	Riok3
rno-miR-501-5p	Rhobtb3
rno-miR-501-5p	Senp3
rno-miR-501-5p	Irf4
rno-miR-501-5p	Nr2f2
rno-miR-501-5p	Tmem200c
rno-miR-501-5p	Bag2
rno-miR-501-5p	Rdx
rno-miR-501-5p	Tmem156
rno-miR-501-5p	Capza2
rno-miR-501-5p	Nfil3
rno-miR-501-5p	Arl8b
rno-miR-501-5p	Dram2
rno-miR-501-5p	Esf1
rno-miR-501-5p	Ankib1
rno-miR-501-5p	Atl2
rno-miR-501-5p	Mme
rno-miR-501-5p	Gulp1
rno-miR-501-5p	Srr
rno-miR-501-5p	Dcx
rno-miR-501-5p	2019-09-02
rno-miR-501-5p	Sephs1
rno-miR-501-5p	Slc35a3
rno-miR-501-5p	Arl2bp
rno-miR-501-5p	Kif1c
rno-miR-501-5p	Ispd
rno-miR-501-5p	Tfam
rno-miR-501-5p	Pdp2
rno-miR-501-5p	Lig4
rno-miR-501-5p	Nfx1
rno-miR-501-5p	Tspan2
rno-miR-501-5p	Cks1b
rno-miR-501-5p	Rabgef1
rno-miR-741-3p	Hnrnpab
rno-miR-741-3p	Hs3st5
rno-miR-741-3p	Fam168a
rno-miR-741-3p	Map2k6
rno-miR-741-3p	Tmem178b
rno-miR-741-3p	Frs2
rno-miR-741-3p	Ric8b
rno-miR-741-3p	Cdk2ap1
rno-miR-741-3p	Marcks
rno-miR-741-3p	Papolg
rno-miR-741-3p	Stmn1
rno-miR-741-3p	Ptpn4
rno-miR-741-3p	Tob1
rno-miR-741-3p	Pnn
rno-miR-741-3p	Fam117b
rno-miR-741-3p	Sec24c
rno-miR-741-3p	Armc8
rno-miR-741-3p	Rad23b
rno-miR-741-3p	Cdkn2c
rno-miR-741-3p	Pxk
rno-miR-741-3p	Pafah1b1
rno-miR-741-3p	Rab11fip1
rno-miR-741-3p	Cdk17
rno-miR-741-3p	SLC24A2
rno-miR-741-3p	Qrich1
rno-miR-741-3p	Sema3c
rno-miR-741-3p	Sall1
rno-miR-741-3p	Pbx3
rno-miR-741-3p	Ythdf1
rno-miR-741-3p	Dpy30
rno-miR-741-3p	Fign
rno-miR-741-3p	Tcf7l2
rno-miR-741-3p	Isoc1
rno-miR-741-3p	Mark3
rno-miR-741-3p	Radil
rno-miR-741-3p	Scn4b
rno-miR-741-3p	Slc15a2
rno-miR-741-3p	Gdap1
rno-miR-741-3p	Abcd2
rno-miR-741-3p	Sema6d
rno-miR-741-3p	Suv39h2
rno-miR-741-3p	2019-09-11
rno-miR-741-3p	Lig3
rno-miR-741-3p	Rnf138
rno-miR-741-3p	Zfand5
rno-miR-741-3p	Tram1
rno-miR-741-3p	Snx6
rno-miR-741-3p	Pex11a
rno-miR-741-3p	Nlk
rno-miR-741-3p	Cbln2
rno-miR-741-3p	Slc43a2
rno-miR-741-3p	Kbtbd2
rno-miR-741-3p	Ebf3
rno-miR-741-3p	Zmat2
rno-miR-741-3p	Tyrp1
rno-miR-741-3p	Ugcg
rno-miR-741-3p	Calml3
rno-miR-741-3p	Map3k7cl
rno-miR-741-3p	Tle1
rno-miR-741-3p	Ttc1
rno-miR-741-3p	Tpk1
rno-miR-743b-3p	Paqr5
rno-miR-743b-3p	Spag9
rno-miR-743b-3p	Rap2c
rno-miR-743b-3p	Ptpn5
rno-miR-743b-3p	Mier1
rno-miR-743b-3p	Srsf1
rno-miR-743b-3p	Lrrc4c
rno-miR-743b-3p	Sbno1
rno-miR-743b-3p	Fem1c
rno-miR-743b-3p	Rap1gap2
rno-miR-743b-3p	Snap25
rno-miR-743b-3p	Tnfrsf21
rno-miR-743b-3p	Pam
rno-miR-743b-3p	Hivep2
rno-miR-743b-3p	Rbfox1
rno-miR-743b-3p	Tiprl
rno-miR-743b-3p	Smarcad1
rno-miR-743b-3p	Wdr26
rno-miR-743b-3p	Ipmk
rno-miR-743b-3p	Grk5
rno-miR-743b-3p	Ppm1d
rno-miR-743b-3p	Ncor1
rno-miR-743b-3p	Hipk1
rno-miR-743b-3p	Mylip
rno-miR-743b-3p	Mapkapk2
rno-miR-743b-3p	Dstyk
rno-miR-743b-3p	Rapgef2
rno-miR-743b-3p	Kdm2a
rno-miR-743b-3p	Neto1
rno-miR-743b-3p	Atmin
rno-miR-743b-3p	Slitrk5
rno-miR-743b-3p	Ppp1cb
rno-miR-743b-3p	Cldnd1
rno-miR-743b-3p	Olfml1
rno-miR-743b-3p	Aftph
rno-miR-743b-3p	Ppp1r17
rno-miR-743b-3p	Pou4f2
rno-miR-743b-3p	Dcx
rno-miR-743b-3p	Mmp16
rno-miR-743b-3p	Dnajc10
rno-miR-743b-3p	Impad1
rno-miR-743b-3p	Pola1
rno-miR-743b-3p	Bcor
rno-miR-743b-3p	Rims1
rno-miR-743b-3p	Tfap4
rno-miR-743b-3p	Cep104
rno-miR-743b-3p	Akirin1
rno-miR-743b-3p	Ckap4
rno-miR-743b-3p	Ing2
rno-miR-743b-3p	Il13ra1
rno-miR-743b-3p	Zfr
rno-miR-743b-3p	Gbe1
rno-miR-743b-3p	Vps4b
rno-miR-743b-3p	Sipa1l3
rno-miR-743b-3p	Sumo2
rno-miR-743b-3p	Sema3c
rno-miR-743b-3p	Nr4a3
rno-miR-743b-3p	Txk
rno-miR-743b-3p	Btrc
rno-miR-743b-3p	Creb5
rno-miR-743b-3p	Med30
rno-miR-743b-3p	Atad2
rno-miR-743b-3p	Smad2
rno-miR-743b-3p	Tnpo3
rno-miR-743b-3p	Uba6
rno-miR-743b-3p	Pfn2
rno-miR-743b-3p	Syt4
rno-miR-743b-3p	Igf1
rno-miR-743b-3p	Tmem65
rno-miR-743b-3p	Ythdf3
rno-miR-743b-3p	Ppp3cb
rno-miR-743b-3p	Papolg
rno-miR-743b-3p	Clta
rno-miR-743b-3p	Rasgrp1
rno-miR-743b-3p	Rlbp1
rno-miR-743b-3p	Slit2
rno-miR-743b-3p	Maob
rno-miR-743b-3p	Etv1
rno-miR-743b-3p	Sec14l1
rno-miR-743b-3p	Zmiz1
rno-miR-743b-3p	Slc35f1
rno-miR-743b-3p	Luzp1
rno-miR-743b-3p	Usp33
rno-miR-743b-3p	Smc3
rno-miR-743b-3p	Chd6
rno-miR-743b-3p	Farp1
rno-miR-743b-3p	Pde9a
rno-miR-743b-3p	Ctf1
rno-miR-743b-3p	Copb1
rno-miR-743b-3p	Ube2v2
rno-miR-743b-3p	Uhrf2
rno-miR-743b-3p	Dcun1d2
rno-miR-743b-3p	Mgat4a
rno-miR-743b-3p	Ncam1
rno-miR-743b-3p	Zbtb20
rno-miR-743b-3p	Gna14
rno-miR-743b-3p	Slc25a16
rno-miR-743b-3p	Rpia
rno-miR-743b-3p	Spast
rno-miR-743b-3p	Ankrd44
rno-miR-743b-3p	Twistnb
rno-miR-743b-3p	Tmem47
rno-miR-743b-3p	Col11a1
rno-miR-743b-3p	Arid4a
rno-miR-743b-3p	B4galt6
rno-miR-743b-3p	Tmeff1
rno-miR-743b-3p	Ptf1a
rno-miR-743b-3p	Rap1gds1
rno-miR-743b-3p	Ndrg1
rno-miR-743b-3p	Rab33b
rno-miR-743b-3p	Ggnbp2
rno-miR-743b-3p	Cd9
rno-miR-743b-3p	Cyp7a1
rno-miR-743b-3p	Tram1
rno-miR-743b-3p	S1pr1
rno-miR-743b-3p	Adcy2
rno-miR-743b-3p	Pou2f1
rno-miR-743b-3p	Tpm1
rno-miR-743b-3p	Lbh
rno-miR-743b-3p	Scnn1g
rno-miR-743b-3p	Skp1
rno-miR-743b-3p	Egfr
rno-miR-743b-3p	Tgfbr1
rno-miR-743b-3p	Nup98
rno-miR-743b-3p	Myef2
rno-miR-743b-3p	Tor1aip2
rno-miR-743b-3p	Spats2l
rno-miR-743b-3p	Dazl
rno-miR-743b-3p	Lmtk2
rno-miR-743b-3p	Dync1li2
rno-miR-743b-3p	Ankrd17
rno-miR-743b-3p	Hacl1
rno-miR-743b-3p	Taf2
rno-miR-743b-3p	G6PC
rno-miR-743b-3p	Ube2z
rno-miR-743b-3p	Nkiras1
rno-miR-743b-3p	Cpsf6
rno-miR-743b-3p	Polq
rno-miR-743b-3p	Grm2
rno-miR-743b-3p	Fgl2
rno-miR-743b-3p	Fktn
rno-miR-743b-3p	Dpy30
rno-miR-743b-3p	Gabra1
rno-miR-743b-3p	Wdfy3
rno-miR-743b-3p	Mab21l1
rno-miR-743b-3p	Slc25a24
rno-miR-743b-3p	Rai14
rno-miR-743b-3p	Cast
rno-miR-743b-3p	Haus1
rno-miR-743b-3p	Slc35d3
rno-miR-743b-3p	Fbxo4
rno-miR-743b-3p	Man1a1
rno-miR-743b-3p	Arl5c
rno-miR-743b-3p	Kdm5a
rno-miR-743b-3p	Pgr
rno-miR-743b-3p	Fads1
rno-miR-743b-3p	Dcaf7
Table S5. Interaction of miRNAs and mRNAs.
miRNA id	Gene id
rno-miR-874-3p	Usp8
rno-miR-874-3p	Gldc
rno-miR-874-3p	Hapln1
rno-miR-874-3p	Kcnh3
rno-miR-874-3p	Fmr1
rno-miR-874-3p	stat3
rno-miR-874-3p	Ptpn12
rno-miR-874-3p	Cbx7
rno-miR-874-3p	Fbxo33
rno-miR-874-3p	Kdm4a
rno-miR-874-3p	Megf8
rno-miR-874-3p	Ppp1ca
rno-miR-874-3p	Rgs4
rno-miR-874-3p	Homer2
rno-miR-874-3p	Timm22
rno-miR-874-3p	Htr2c
rno-miR-874-3p	Cacnb2
rno-miR-877	Fxr2
rno-miR-877	Foxp4
rno-miR-877	Padi1
rno-miR-1298	Lrrtm3
rno-miR-1298	Vcan
rno-miR-1298	Serpinf2
rno-miR-1298	Snap25
rno-miR-1298	Usp47
rno-miR-1298	Vmp1
rno-miR-1298	Ppp2ca
rno-miR-1298	Irs1
rno-miR-1298	Osbpl6
rno-miR-1298	Kpna4
rno-miR-1298	Mep1a
rno-miR-1298	Fam131b
rno-miR-1298	Cox17
rno-miR-3571	Ankrd17
rno-miR-3571	Nus1
rno-miR-3571	Spsb4
rno-miR-3571	Matr3
rno-miR-3571	Wdr26
rno-miR-3571	Acvr1b
rno-miR-3571	Aftph
rno-miR-3571	Stx1b
rno-miR-3571	Commd2
rno-miR-3571	Slc35a1
rno-miR-3571	Slc25a16
rno-miR-3571	Cdk6
rno-miR-3571	Trim63
rno-miR-3571	Csnk1g3
rno-miR-3571	Vamp2
rno-miR-3571	Fam120a
rno-miR-3571	Strbp
rno-miR-3571	Bcl6
rno-miR-3571	Gxylt1
rno-miR-3571	Rnf152
rno-miR-3571	Nfib
rno-miR-3571	Armc8
rno-miR-3571	Lsm14a
rno-miR-3571	Dynll2
rno-miR-3571	Slain2
rno-miR-3571	Foxn3
rno-miR-3571	Atg10
rno-miR-3571	Ube2d2
rno-miR-3571	Slc25a46
rno-miR-3571	Cry2
rno-miR-3571	Spag7
rno-miR-3571	Blcap
rno-miR-3571	Ptprc
rno-miR-3571	Ptgfrn
rno-miR-3571	Nfil3
rno-miR-3571	Eaf1
rno-miR-3571	Col4a3bp
rno-miR-3571	Atl2
rno-miR-3571	Dnajb1
rno-miR-3571	Macc1
rno-miR-3571	Pigs
rno-miR-3571	Dcx
rno-miR-3571	Pde7a
rno-miR-3571	Smyd1
rno-miR-3571	Sema4f
rno-miR-3571	Kif3c
rno-miR-3571	Rnf19a
rno-miR-3571	Adamts9
rno-miR-3571	Rnf139
rno-miR-3571	Cdc7
rno-miR-3571	Cmklr1
rno-miR-3571	Fam122a
rno-miR-3571	Csnk1d
rno-miR-3571	Rims3
rno-miR-3571	Lmx1a
rno-miR-3571	Fam84a
rno-miR-3571	Fbxo33
rno-miR-3571	Slc41a2
rno-miR-3571	Rpap2
rno-miR-3571	Cdh2
rno-miR-3571	Rabgap1
rno-miR-3571	Arid1a
rno-miR-3571	Lbh
rno-miR-3571	Ltn1
rno-miR-3571	Stard4
rno-miR-3571	Azin1
rno-miR-3571	Phex
rno-miR-3571	Kif2a
rno-miR-3571	Ubp1
rno-miR-3571	Kel
rno-miR-3571	Tgs1
rno-miR-3571	Prom1
rno-miR-3571	Nr3c1
rno-miR-3571	Khdrbs2
rno-miR-3571	Gripap1
rno-miR-3571	Epha4
rno-miR-3571	Prox1
rno-miR-3571	Tmem81
rno-miR-3571	Neurod6
rno-miR-3571	Kcnh5
rno-miR-3571	Bsn
rno-miR-3571	Ptprr
rno-miR-3571	Gpm6a
rno-miR-3571	Rad54l2
rno-miR-3571	Hipk1
rno-miR-3571	Lrig2
rno-miR-3571	Dgkq
rno-miR-3571	Gpr50
rno-miR-3571	Chmp3
rno-miR-3571	Fxr2
rno-miR-3571	Wrb
rno-miR-3571	Mapre1
rno-miR-3571	Mgat4a
rno-miR-3571	Nsrp1
rno-miR-3571	Krit1
rno-miR-3571	Acsbg1
rno-miR-3571	Polh
rno-miR-3571	Ube4a
rno-miR-3571	Cltc
rno-miR-3571	Usp31
rno-miR-3571	G3bp1
rno-miR-3571	Kitlg
rno-miR-3571	Prkcd
rno-miR-3571	Dhx36
rno-miR-3571	Atf1
rno-miR-3571	Oprk1
rno-miR-3571	Kdm3a
rno-miR-3571	Nap1l3
rno-miR-3571	Rpe65
rno-miR-3571	Med14
rno-miR-3571	Pacsin3
rno-miR-3571	Agpat4
rno-miR-3571	Gja5
rno-miR-3571	Pds5b
rno-miR-3571	Plag1
rno-miR-3571	Nr4a2
rno-miR-3571	Slc16a10
rno-miR-3571	Hmcn1
rno-miR-3571	Akap13
rno-miR-3571	Birc2
rno-miR-3571	Nceh1
rno-miR-3571	Fam120b
rno-miR-3571	Mrpl30
rno-miR-3571	Med24
rno-miR-3571	Mis18a
rno-miR-3571	Actr1a
rno-miR-3571	Slc17a6
rno-miR-3571	Flvcr2
rno-miR-3571	Gpd1
rno-miR-3571	Inha
rno-miR-3571	Trhde
rno-miR-3571	Traf3
rno-miR-3571	Ddi2
rno-miR-3571	Plekha3
rno-miR-3571	Hook1
rno-miR-3571	Syap1
rno-miR-3571	Zcchc24
rno-miR-3571	Atad1
rno-miR-3571	Rtf1
rno-miR-3571	Mier1
rno-miR-3571	Olr1
rno-miR-3571	Grm4
rno-miR-3571	Rab6b
rno-miR-3571	Cldn1
rno-miR-3571	Rgs4
rno-miR-3571	Insr
rno-miR-3571	Vapa
rno-miR-3571	Satb2
rno-miR-3571	Cdk19
rno-miR-3571	Pde3b
rno-miR-3571	Rreb1
rno-miR-3571	Nfat5
rno-miR-3571	Cul1
rno-miR-3571	Ect2
rno-miR-3571	Eif1ax
rno-miR-3571	Mylk
rno-miR-3571	Tab2
rno-miR-3571	Kbtbd2
rno-miR-3571	Ppm1d
rno-miR-3571	Kdm4a
rno-miR-3571	Rab23
rno-miR-3571	Brms1l
rno-miR-3571	Arhgap21
rno-miR-3571	Zbtb1
rno-miR-3571	Ankib1
rno-miR-3571	Grip1
rno-miR-3571	Sema3c
rno-miR-3571	Scg2
rno-miR-3571	Ube2h
rno-miR-3571	Prmt6
rno-miR-3571	Xpot
rno-miR-3571	Smg7
rno-miR-3571	Mfsd2a
rno-miR-3571	Snrk
rno-miR-3571	Grb2
rno-miR-3571	Snai3
rno-miR-3571	Asf1b
rno-miR-3571	Nars
rno-miR-3571	Stard13
rno-miR-3571	Fetub
rno-miR-3571	Rfc1
rno-miR-3571	Arhgef37
rno-miR-3571	Synpr
rno-miR-3571	Cldn12
rno-miR-3571	Fignl1
rno-miR-3571	Dpysl4
rno-miR-3571	Gpat2
rno-miR-3571	Sec23ip
rno-miR-3571	Ankrd29
rno-miR-3571	Aspn
rno-miR-3571	Alg14
rno-miR-3571	Wdr60
rno-miR-3571	Calu
rno-miR-3571	Dnajc6
rno-miR-3571	Dpysl2
rno-miR-3571	Snx18
rno-miR-3571	Cldnd1
rno-miR-3571	Ddx46
rno-miR-3571	Stx16
rno-miR-3571	Wdfy3
rno-miR-3571	Cpz
rno-miR-3571	Wdr6
rno-miR-3571	Tceal8
rno-miR-3571	Rnf144b
rno-miR-3571	Ctss
